# Supplementary material for: Rat in vitro spermatogenesis promoted by chemical supplementations and oxygen-tension control
Source: Sci Rep. 2021 Feb 10;11:3458. doi: 10.1038/s41598-021-82792-2 (PMC7875995; doi:10.1038/s41598-021-82792-2)
Supplement: Supplementary file 2 — Supplementary Information 2. [file 41598_2021_82792_MOESM2_ESM.xlsx]

## Sheet: (A)
Original data used for Fig. 2F
Litter ID	Rat ID	Age (postnatal day)	Medium	PC (µm)	O2 (%)	cVENUS expression at week 6 (%)
1	1	P7	A10	non-PC	20	0
1	2	P7	A10	non-PC	20	0
1	3	P7	A10	non-PC	20	0
1	4	P7	A10	non-PC	20	0
1	5	P7	A10	non-PC	20	5
1	6	P7	A10	non-PC	20	5
2	1	P4	A10	non-PC	20	0
2	2	P4	A10	non-PC	20	0
3	1	P7	A10	non-PC	20	0
3	2	P7	A10	non-PC	20	0
3	3	P7	A10	non-PC	20	0
3	4	P7	A10	non-PC	20	0
4	1	P7	A10	non-PC	20	0
4	2	P7	A10	non-PC	20	0
4	3	P7	A10	non-PC	20	0
5	1	P8	A10	non-PC	20	0
5	2	P8	A10	non-PC	20	0
5	3	P8	A10	non-PC	20	0
6	1	P8	A10	non-PC	20	0
6	2	P8	A10	non-PC	20	0
6	1	P8	A10	non-PC	20	0
6	2	P8	A10	non-PC	20	0
1	1	P7	A20	non-PC	20	0
1	2	P7	A20	non-PC	20	0
1	3	P7	A20	non-PC	20	0
1	4	P7	A20	non-PC	20	0
1	5	P7	A20	non-PC	20	5
1	6	P7	A20	non-PC	20	5
2	1	P4	A20	non-PC	20	0
2	2	P4	A20	non-PC	20	0
3	1	P7	A20	non-PC	20	0
3	2	P7	A20	non-PC	20	0
3	3	P7	A20	non-PC	20	0
3	4	P7	A20	non-PC	20	0
7	1	P7	A40	non-PC	20	0
7	2	P7	A40	non-PC	20	0
7	1	P7	A40	non-PC	20	0
7	2	P7	A40	non-PC	20	0
7	1	P7	A40	non-PC	20	0
7	2	P7	A40	non-PC	20	0
7	1	P7	A40	non-PC	20	0
7	2	P7	A40	non-PC	20	0
8	1	P9	A40	non-PC	20	0
8	2	P9	A40	non-PC	20	0
8	3	P9	A40	non-PC	20	0
8	4	P9	A40	non-PC	20	0
8	1	P9	A40	non-PC	20	0
8	2	P9	A40	non-PC	20	0
8	3	P9	A40	non-PC	20	0
8	4	P9	A40	non-PC	20	0
1	1	P7	A40	non-PC	20	0
1	2	P7	A40	non-PC	20	0
1	3	P7	A40	non-PC	20	0
1	4	P7	A40	non-PC	20	0
1	5	P7	A40	non-PC	20	0
1	6	P7	A40	non-PC	20	5
2	1	P4	A40	non-PC	20	0
2	2	P4	A40	non-PC	20	0
9	1	P3	A40	non-PC	20	0
9	1	P3	A40	non-PC	20	0
10	1	P5	A40	non-PC	20	0
10	2	P5	A40	non-PC	20	0
11	1	P7	A40	non-PC	20	0
11	2	P7	A40	non-PC	20	0
11	3	P7	A40	non-PC	20	0
11	4	P7	A40	non-PC	20	0
3	1	P7	A40	non-PC	20	5
3	2	P7	A40	non-PC	20	5
3	3	P7	A40	non-PC	20	5
3	4	P7	A40	non-PC	20	0
1	1	P7	A10	160	20	5
2	1	P4	A10	160	20	0
3	1	P7	A10	160	20	0
3	2	P7	A10	160	20	0
12	1	P4	A10	160	20	0
12	2	P4	A10	160	20	0
12	1	P4	A10	160	20	0
12	2	P4	A10	160	20	5
12	1	P4	A10	160	20	0
12	2	P4	A10	160	20	0
13	1	P8	A10	160	20	0
13	1	P8	A10	160	20	0
13	1	P8	A10	160	20	5
13	1	P8	A10	160	20	0
14	1	P9	A10	160	20	0
14	2	P9	A10	160	20	0
14	3	P9	A10	160	20	0
14	1	P9	A10	160	20	0
14	2	P9	A10	160	20	0
14	3	P9	A10	160	20	0
14	1	P9	A10	160	20	0
14	2	P9	A10	160	20	0
1	1	P7	A20	160	20	0
1	2	P7	A20	160	20	5
2	1	P4	A20	160	20	5
15	1	P7	A20	160	20	5
15	2	P7	A20	160	20	0
16	1	P5	A20	160	20	0
16	2	P5	A20	160	20	0
16	2	P5	A20	160	20	0
17	1	P7	A20	160	20	5
18	1	P7	A20	160	20	0
18	2	P7	A20	160	20	5
18	3	P7	A20	160	20	0
3	1	P7	A20	160	20	5
3	2	P7	A20	160	20	0
7	1	P7	A40	160	20	0
7	2	P7	A40	160	20	0
1	1	P7	A40	160	20	5
2	1	P4	A40	160	20	5
9	1	P3	A40	160	20	0
11	1	P7	A40	160	20	5
11	2	P7	A40	160	20	0
3	1	P7	A40	160	20	0
3	2	P7	A40	160	20	0
1	1	P7	A10 + 3As/4Hs	non-PC	20	0
1	2	P7	A10 + 3As/4Hs	non-PC	20	0
1	3	P7	A10 + 3As/4Hs	non-PC	20	0
1	4	P7	A10 + 3As/4Hs	non-PC	20	0
1	5	P7	A10 + 3As/4Hs	non-PC	20	0
1	6	P7	A10 + 3As/4Hs	non-PC	20	0
2	1	P4	A10 + 3As/4Hs	non-PC	20	0
3	1	P7	A10 + 3As/4Hs	non-PC	20	0
3	2	P7	A10 + 3As/4Hs	non-PC	20	5
3	3	P7	A10 + 3As/4Hs	non-PC	20	5
19	1	P8	A20 + 3As/4Hs	non-PC	20	0
19	2	P8	A20 + 3As/4Hs	non-PC	20	0
19	1	P8	A20 + 3As/4Hs	non-PC	20	0
19	2	P8	A20 + 3As/4Hs	non-PC	20	0
19	1	P8	A20 + 3As/4Hs	non-PC	20	0
19	2	P8	A20 + 3As/4Hs	non-PC	20	0
1	1	P7	A20 + 3As/4Hs	non-PC	20	5
1	2	P7	A20 + 3As/4Hs	non-PC	20	0
1	3	P7	A20 + 3As/4Hs	non-PC	20	0
1	4	P7	A20 + 3As/4Hs	non-PC	20	5
1	5	P7	A20 + 3As/4Hs	non-PC	20	0
1	6	P7	A20 + 3As/4Hs	non-PC	20	5
2	1	P4	A20 + 3As/4Hs	non-PC	20	5
2	2	P4	A20 + 3As/4Hs	non-PC	20	0
20	1	P7	A20 + 3As/4Hs	non-PC	20	5
20	2	P7	A20 + 3As/4Hs	non-PC	20	5
20	3	P7	A20 + 3As/4Hs	non-PC	20	10
3	1	P7	A20 + 3As/4Hs	non-PC	20	0
3	2	P7	A20 + 3As/4Hs	non-PC	20	5
3	3	P7	A20 + 3As/4Hs	non-PC	20	5
3	4	P7	A20 + 3As/4Hs	non-PC	20	0
3	1	P7	A20 + 3As/4Hs	non-PC	20	5
3	2	P7	A20 + 3As/4Hs	non-PC	20	5
3	3	P7	A20 + 3As/4Hs	non-PC	20	5
3	1	P7	A20 + 3As/4Hs	non-PC	20	0
3	2	P7	A20 + 3As/4Hs	non-PC	20	5
3	3	P7	A20 + 3As/4Hs	non-PC	20	5
3	4	P7	A20 + 3As/4Hs	non-PC	20	5
3	1	P7	A20 + 3As/4Hs	non-PC	20	5
3	2	P7	A20 + 3As/4Hs	non-PC	20	5
3	3	P7	A20 + 3As/4Hs	non-PC	20	5
3	4	P7	A20 + 3As/4Hs	non-PC	20	0
1	1	P7	A40 + 3As/4Hs	non-PC	20	0
1	2	P7	A40 + 3As/4Hs	non-PC	20	0
1	3	P7	A40 + 3As/4Hs	non-PC	20	0
1	4	P7	A40 + 3As/4Hs	non-PC	20	0
1	5	P7	A40 + 3As/4Hs	non-PC	20	5
1	6	P7	A40 + 3As/4Hs	non-PC	20	5
2	1	P4	A40 + 3As/4Hs	non-PC	20	0
2	2	P4	A40 + 3As/4Hs	non-PC	20	0
3	1	P7	A40 + 3As/4Hs	non-PC	20	5
3	2	P7	A40 + 3As/4Hs	non-PC	20	0
3	3	P7	A40 + 3As/4Hs	non-PC	20	5
1	1	P7	A10 + 3As/4Hs	160	20	20
1	2	P7	A10 + 3As/4Hs	160	20	5
2	1	P4	A10 + 3As/4Hs	160	20	20
3	1	P7	A10 + 3As/4Hs	160	20	10
3	2	P7	A10 + 3As/4Hs	160	20	20
19	1	P8	A20 + 3As/4Hs	160	20	20
19	2	P8	A20 + 3As/4Hs	160	20	20
1	1	P7	A20 + 3As/4Hs	160	20	20
1	2	P7	A20 + 3As/4Hs	160	20	10
2	1	P4	A20 + 3As/4Hs	160	20	10
15	1	P7	A20 + 3As/4Hs	160	20	20
15	2	P7	A20 + 3As/4Hs	160	20	20
15	2	P7	A20 + 3As/4Hs	160	20	10
21	1	P4	A20 + 3As/4Hs	160	20	5
21	2	P4	A20 + 3As/4Hs	160	20	10
21	1	P4	A20 + 3As/4Hs	160	20	5
21	2	P4	A20 + 3As/4Hs	160	20	5
21	1	P4	A20 + 3As/4Hs	160	20	20
21	2	P4	A20 + 3As/4Hs	160	20	5
16	1	P5	A20 + 3As/4Hs	160	20	5
16	2	P5	A20 + 3As/4Hs	160	20	10
20	1	P7	A20 + 3As/4Hs	160	20	30
20	2	P7	A20 + 3As/4Hs	160	20	30
20	3	P7	A20 + 3As/4Hs	160	20	50
17	1	P7	A20 + 3As/4Hs	160	20	5
18	1	P7	A20 + 3As/4Hs	160	20	10
18	2	P7	A20 + 3As/4Hs	160	20	20
18	3	P7	A20 + 3As/4Hs	160	20	5
18	1	P7	A20 + 3As/4Hs	160	20	5
18	2	P7	A20 + 3As/4Hs	160	20	10
18	3	P7	A20 + 3As/4Hs	160	20	5
3	1	P7	A20 + 3As/4Hs	160	20	20
3	2	P7	A20 + 3As/4Hs	160	20	10
3	1	P7	A20 + 3As/4Hs	160	20	20
3	2	P7	A20 + 3As/4Hs	160	20	10
3	3	P7	A20 + 3As/4Hs	160	20	20
3	4	P7	A20 + 3As/4Hs	160	20	10
3	1	P7	A20 + 3As/4Hs	160	20	20
3	2	P7	A20 + 3As/4Hs	160	20	10
3	3	P7	A20 + 3As/4Hs	160	20	20
1	1	P7	A40 + 3As/4Hs	160	20	5
1	2	P7	A40 + 3As/4Hs	160	20	0
2	1	P4	A40 + 3As/4Hs	160	20	10
3	1	P7	A40 + 3As/4Hs	160	20	10
3	2	P7	A40 + 3As/4Hs	160	20	10
Each lane corresponds to each single testis tissue.

## Sheet: (B)
Original data used for Fig. 3A
Litter ID	Rat ID	Age (postnatal day)	Medium	PC (µm)	O2 (%)	cVENUS expression (%)
						0w	1w	2w	3w	4w	5w	6w
1	1	P7	A20	160	20	N.D.	0	N.D.	N.D.	0	0	0
1	2	P7	A20	160	20	N.D.	0	N.D.	N.D.	5	5	5
2	1	P4	A20	160	20	N.D.	N.D.	N.D.	0	N.D.	N.D.	0
17	1	P7	A20	160	20	0	0	0	5	0	0	0
18	1	P7	A20	160	20	0	0	0	0	0	0	0
18	2	P7	A20	160	20	0	0	0	5	0	0	0
18	3	P7	A20	160	20	0	0	0	0	0	0	0
1	1	P7	A20 + 3As	160	20	N.D.	0	N.D.	N.D.	0	0	5
1	2	P7	A20 + 3As	160	20	N.D.	0	N.D.	N.D.	5	5	5
2	1	P4	A20 + 3As	160	20	N.D.	N.D.	N.D.	0	N.D.	N.D.	5
17	1	P7	A20 + 3As	160	20	0	0	0	0	0	0	0
18	1	P7	A20 + 3As	160	20	0	0	0	5	0	0	0
18	2	P7	A20 + 3As	160	20	0	0	0	5	0	0	5
18	3	P7	A20 + 3As	160	20	0	0	0	5	0	0	5
1	1	P7	A20 + 4Hs	160	20	N.D.	0	N.D.	N.D.	5	0	0
1	2	P7	A20 + 4Hs	160	20	N.D.	0	N.D.	N.D.	10	10	5
2	1	P4	A20 + 4Hs	160	20	N.D.	N.D.	N.D.	5	N.D.	N.D.	0
17	1	P7	A20 + 4Hs	160	20	0	0	0	5	5	10	5
18	1	P7	A20 + 4Hs	160	20	0	0	0	5	5	5	5
18	2	P7	A20 + 4Hs	160	20	0	0	0	5	5	5	5
18	3	P7	A20 + 4Hs	160	20	0	0	0	0	5	10	0
1	1	P7	A20 + 3As/4Hs	160	20	N.D.	0	N.D.	N.D.	5	10	20
1	2	P7	A20 + 3As/4Hs	160	20	N.D.	0	N.D.	N.D.	10	30	10
2	1	P4	A20 + 3As/4Hs	160	20	N.D.	N.D.	N.D.	5	N.D.	N.D.	10
17	1	P7	A20 + 3As/4Hs	160	20	0	0	0	10	10	10	5
18	1	P7	A20 + 3As/4Hs	160	20	0	0	0	5	10	10	10
18	2	P7	A20 + 3As/4Hs	160	20	0	0	0	10	10	20	20
18	3	P7	A20 + 3As/4Hs	160	20	0	0	0	0	5	10	5
Each lane corresponds to each single testis tissue.

## Sheet: (C)
Original data used for Fig. 4B
Litter ID	Rat ID	Age (postnatal day)	Medium	PC (µm)	O2 (%)	cVENUS expression at week 6 (%)
20	1	P7	A20 + 3As/4Hs	non-PC	20	5
20	2	P7	A20 + 3As/4Hs	non-PC	20	5
20	3	P7	A20 + 3As/4Hs	non-PC	20	10
3	1	P7	A20 + 3As/4Hs	non-PC	20	5
3	2	P7	A20 + 3As/4Hs	non-PC	20	5
3	3	P7	A20 + 3As/4Hs	non-PC	20	5
3	4	P7	A20 + 3As/4Hs	non-PC	20	0
20	1	P7	A20 + 3As/4Hs	non-PC	15	20
20	2	P7	A20 + 3As/4Hs	non-PC	15	30
20	3	P7	A20 + 3As/4Hs	non-PC	15	30
3	1	P7	A20 + 3As/4Hs	non-PC	15	10
3	2	P7	A20 + 3As/4Hs	non-PC	15	10
3	3	P7	A20 + 3As/4Hs	non-PC	15	10
3	4	P7	A20 + 3As/4Hs	non-PC	15	20
20	1	P7	A20 + 3As/4Hs	non-PC	10	20
20	2	P7	A20 + 3As/4Hs	non-PC	10	20
20	3	P7	A20 + 3As/4Hs	non-PC	10	40
3	1	P7	A20 + 3As/4Hs	non-PC	10	10
3	2	P7	A20 + 3As/4Hs	non-PC	10	5
3	3	P7	A20 + 3As/4Hs	non-PC	10	10
3	4	P7	A20 + 3As/4Hs	non-PC	10	5
20	1	P7	A20 + 3As/4Hs	160	20	30
20	2	P7	A20 + 3As/4Hs	160	20	30
20	3	P7	A20 + 3As/4Hs	160	20	50
3	1	P7	A20 + 3As/4Hs	160	20	10
3	2	P7	A20 + 3As/4Hs	160	20	10
3	3	P7	A20 + 3As/4Hs	160	20	20
20	1	P7	A20 + 3As/4Hs	160	15	40
20	2	P7	A20 + 3As/4Hs	160	15	40
20	3	P7	A20 + 3As/4Hs	160	15	40
3	1	P7	A20 + 3As/4Hs	160	15	10
3	2	P7	A20 + 3As/4Hs	160	15	5
3	3	P7	A20 + 3As/4Hs	160	15	20
20	1	P7	A20 + 3As/4Hs	160	10	10
20	2	P7	A20 + 3As/4Hs	160	10	20
20	3	P7	A20 + 3As/4Hs	160	10	20
3	1	P7	A20 + 3As/4Hs	160	10	0
3	2	P7	A20 + 3As/4Hs	160	10	5
3	3	P7	A20 + 3As/4Hs	160	10	5
Each lane corresponds to each single testis tissue.

## Sheet: (D)
Original data used for Fig. 4E
Litter ID	Rat ID	Age (postnatal day)	Medium	PC (µm)	O2 (%)	Number of seminiferous tubule classified with the most differentiatied germ cell type at week 6
						spermatogonia/SCO	leptotene-zygotene spermatocyte	pachytene spermatocyte	round spermatid (step 1-4)	round spermatid (step 5-6)
20	1	P7	A20 + 3As/4Hs	non-PC	10	33	8	8	1	1
20	2	P7	A20 + 3As/4Hs	non-PC	10	16	1	3	4	0
3	1	P7	A20 + 3As/4Hs	non-PC	10	40	12	7	1	1
3	2	P7	A20 + 3As/4Hs	non-PC	10	22	25	8	4	2
3	3	P7	A20 + 3As/4Hs	non-PC	10	34	7	2	1	2
3	4	P7	A20 + 3As/4Hs	non-PC	10	22	5	3	0	0
3	1	P7	A20 + 3As/4Hs	non-PC	10	14	12	6	2	0
3	2	P7	A20 + 3As/4Hs	non-PC	10	22	17	17	0	4
3	3	P7	A20 + 3As/4Hs	non-PC	10	43	8	14	2	0
20	1	P7	A20 + 3As/4Hs	160	10	29	13	0	0	0
20	2	P7	A20 + 3As/4Hs	160	10	30	13	5	0	0
3	1	P7	A20 + 3As/4Hs	160	10	41	21	6	1	0
3	2	P7	A20 + 3As/4Hs	160	10	73	14	9	0	0
3	3	P7	A20 + 3As/4Hs	160	10	34	13	7	0	0
20	1	P7	A20 + 3As/4Hs	non-PC	15	18	2	3	9	4
20	2	P7	A20 + 3As/4Hs	non-PC	15	24	3	5	6	1
3	1	P7	A20 + 3As/4Hs	non-PC	15	41	11	5	3	0
3	2	P7	A20 + 3As/4Hs	non-PC	15	67	13	7	0	0
3	3	P7	A20 + 3As/4Hs	non-PC	15	5	1	4	2	2
3	4	P7	A20 + 3As/4Hs	non-PC	15	9	2	1	0	0
3	1	P7	A20 + 3As/4Hs	non-PC	15	27	6	3	0	0
3	2	P7	A20 + 3As/4Hs	non-PC	15	17	6	5	5	2
3	3	P7	A20 + 3As/4Hs	non-PC	15	41	13	8	4	0
3	4	P7	A20 + 3As/4Hs	non-PC	15	35	2	7	4	2
3	1	P7	A20 + 3As/4Hs	non-PC	15	17	4	25	8	5
3	2	P7	A20 + 3As/4Hs	non-PC	15	3	5	16	4	3
20	1	P7	A20 + 3As/4Hs	160	15	32	28	6	2	0
20	2	P7	A20 + 3As/4Hs	160	15	42	25	10	4	0
3	1	P7	A20 + 3As/4Hs	160	15	70	23	21	9	0
3	2	P7	A20 + 3As/4Hs	160	15	33	18	71	2	2
3	3	P7	A20 + 3As/4Hs	160	15	12	9	9	3	0
20	1	P7	A20 + 3As/4Hs	non-PC	20	33	19	13	1	0
20	2	P7	A20 + 3As/4Hs	non-PC	20	54	9	3	0	0
3	1	P7	A20 + 3As/4Hs	non-PC	20	57	17	7	1	0
3	2	P7	A20 + 3As/4Hs	non-PC	20	44	11	15	1	0
3	3	P7	A20 + 3As/4Hs	non-PC	20	54	8	19	1	0
3	4	P7	A20 + 3As/4Hs	non-PC	20	41	12	16	0	1
20	1	P7	A20 + 3As/4Hs	160	20	21	42	13	15	4
20	2	P7	A20 + 3As/4Hs	160	20	22	5	7	2	0
3	1	P7	A20 + 3As/4Hs	160	20	25	31	20	5	2
3	2	P7	A20 + 3As/4Hs	160	20	47	42	34	4	1
3	3	P7	A20 + 3As/4Hs	160	20	20	49	36	4	0
Each lane corresponds to each single testis tissue.

## Sheet: (E)
Original data used for Fig. 5B
Litter ID	Rat ID	Age (postnatal day)	Medium	PC (µm)	O2 (%)	cVENUS expression (%)
						1w	2w	3w	4w	5w	6w	7w	8w	9w	10w	11w
22	1	P9	A20 + 3As/4Hs	160	20	0	0	0	0	5	N.D.	5	10	10	10	N.D.
22	2	P9	A20 + 3As/4Hs	160	20	0	0	0	0	5	N.D.	5	5	5	5	N.D.
7	1	P7	A20 + 3As/4Hs	160	20	0	0	0	0	N.D.	10	20	20	30	30	10
7	2	P7	A20 + 3As/4Hs	160	20	0	0	0	0	N.D.	5	5	5	5	5	5
1	1	P7	A20 + 3As/4Hs	160	20	0	0	N.D.	5	10	20	N.D.	20	10	10	20
1	2	P7	A20 + 3As/4Hs	160	20	0	N.D.	N.D.	10	30	10	N.D.	5	5	5	5
23	1	P7	A20 + 3As/4Hs	160	20	N.D.	N.D.	N.D.	5	5	5	10	5	5	10	0
23	2	P7	A20 + 3As/4Hs	160	20	N.D.	N.D.	N.D.	5	10	5	10	10	10	10	5
23	3	P7	A20 + 3As/4Hs	160	20	N.D.	N.D.	N.D.	5	5	5	5	10	5	10	5
23	1	P7	A20 + 3As/4Hs	160	20	N.D.	N.D.	N.D.	10	10	20	10	10	5	5	0
23	2	P7	A20 + 3As/4Hs	160	20	N.D.	N.D.	N.D.	5	20	20	20	20	10	20	5
23	3	P7	A20 + 3As/4Hs	160	20	N.D.	N.D.	N.D.	10	5	10	10	10	10	10	5
22	1	P9	A20 + 3As/4Hs/LPC/LysoPS	160	20	0	0	0	0	10	N.D.	20	40	50	30	N.D.
22	2	P9	A20 + 3As/4Hs/LPC/LysoPS	160	20	0	0	0	5	10	N.D.	20	20	50	40	N.D.
7	1	P7	A20 + 3As/4Hs/LPC/LysoPS	160	20	0	0	5	0	N.D.	5	20	20	20	20	30
7	2	P7	A20 + 3As/4Hs/LPC/LysoPS	160	20	0	0	0	5	N.D.	10	20	30	30	30	30
1	1	P7	A20 + 3As/4Hs/LPC/LysoPS	160	20	0	N.D.	N.D.	10	30	50	N.D.	50	40	50	20
1	2	P7	A20 + 3As/4Hs/LPC/LysoPS	160	20	0	N.D.	N.D.	20	30	20	N.D.	5	5	5	0
23	1	P7	A20 + 3As/4Hs/LPC/LysoPS	160	20	N.D.	N.D.	N.D.	5	10	20	30	40	30	30	20
23	2	P7	A20 + 3As/4Hs/LPC/LysoPS	160	20	N.D.	N.D.	N.D.	5	5	5	20	20	30	30	10
23	3	P7	A20 + 3As/4Hs/LPC/LysoPS	160	20	N.D.	N.D.	N.D.	5	0	5	10	10	10	10	5
23	1	P7	A20 + 3As/4Hs/LPC/LysoPS	160	20	N.D.	N.D.	N.D.	20	20	20	20	10	10	5	5
23	2	P7	A20 + 3As/4Hs/LPC/LysoPS	160	20	N.D.	N.D.	N.D.	20	20	20	20	30	20	20	5
23	3	P7	A20 + 3As/4Hs/LPC/LysoPS	160	20	N.D.	N.D.	N.D.	20	10	10	10	10	10	5	5
Each lane corresponds to each single testis tissue.

## Sheet: (F)
Original data used for Fig. 5E
Litter ID	Rat ID	Age (postnatal day)	Culture period (week)	Medium	PC (µm)	O2 (%)	Number of seminiferous tubule classified with the most differentiatied germ cell type
							spermatogonia/SCO	leptotene-zygotene spermatocyte	pachytene spermatocyte	round spermatid (step 1-4)	round spermatid (step 5-6)
3	1	P7	6	A20 + 3As/4Hs	160	20	38	35	19	9	2
3	2	P7	6	A20 + 3As/4Hs	160	20	20	18	16	0	0
3	3	P7	6	A20 + 3As/4Hs	160	20	39	11	9	5	0
3	4	P7	6	A20 + 3As/4Hs	160	20	24	18	11	1	2
15	1	P7	6	A20 + 3As/4Hs	160	20	61	24	46	0	0
15	2	P7	6	A20 + 3As/4Hs	160	20	74	23	34	0	0
15	2	P7	6	A20 + 3As/4Hs	160	20	24	10	25	1	0
16	1	P5	6	A20 + 3As/4Hs	160	20	56	75	15	0	0
22	1	P9	10	A20 + 3As/4Hs	160	20	130	30	36	0	0
22	2	P9	10	A20 + 3As/4Hs	160	20	163	30	52	7	1
7	1	P7	11	A20 + 3As/4Hs	160	20	196	6	7	0	0
1	1	P7	11	A20 + 3As/4Hs	160	20	80	1	2	0	0
1	2	P7	11	A20 + 3As/4Hs	160	20	50	4	6	0	0
3	1	P7	6	A20 + 3As/4Hs/LPC/LysoPS	160	20	39	27	21	1	2
3	2	P7	6	A20 + 3As/4Hs/LPC/LysoPS	160	20	31	20	34	3	0
3	3	P7	6	A20 + 3As/4Hs/LPC/LysoPS	160	20	29	26	41	3	0
3	4	P7	6	A20 + 3As/4Hs/LPC/LysoPS	160	20	61	20	21	2	0
15	1	P7	6	A20 + 3As/4Hs/LPC/LysoPS	160	20	46	30	40	0	0
16	1	P5	6	A20 + 3As/4Hs/LPC/LysoPS	160	20	30	20	33	10	1
21	1	P4	6	A20 + 3As/4Hs/LPC/LysoPS	160	20	7	12	26	0	0
21	2	P4	6	A20 + 3As/4Hs/LPC/LysoPS	160	20	16	9	17	0	0
22	1	P9	10	A20 + 3As/4Hs/LPC/LysoPS	160	20	66	8	33	15	4
22	2	P9	10	A20 + 3As/4Hs/LPC/LysoPS	160	20	52	4	21	14	6
7	1	P7	11	A20 + 3As/4Hs/LPC/LysoPS	160	20	78	10	40	2	1
1	1	P7	11	A20 + 3As/4Hs/LPC/LysoPS	160	20	60	10	19	15	0
1	2	P7	11	A20 + 3As/4Hs/LPC/LysoPS	160	20	78	0	0	0	0
Each lane corresponds to each single testis tissue.

## Sheet: (G)
Original data used for Supplementary Figure 3B, D
Litter ID	Rat ID	Age (postnatal day)	Culture period (week)	Medium	PC (µm)	O2 (%)	Number of seminiferous tubule classified with the most differentiatied germ cell type
							spermatogonia/SCO	leptotene-zygotene spermatocyte	pachytene spermatocyte	round spermatid (step 1-4)	round spermatid (step 5-6)
24	1	P4	6	K10	non-PC	20	60	1	0	0	0
24	2	P4	6	K10	non-PC	20	36	0	0	0	0
24	3	P9	6	K10	non-PC	20	78	0	0	0	0
24	4	P9	6	K10	non-PC	20	123	5	0	0	0
24	1	P4	6	K10	non-PC	15	69	12	0	0	0
24	2	P4	6	K10	non-PC	15	61	23	0	0	0
24	3	P9	6	K10	non-PC	15	39	12	0	0	0
24	4	P9	6	K10	non-PC	15	81	12	0	0	0
24	1	P4	6	K10	160	20	115	8	0	0	0
24	3	P9	6	K10	160	20	87	8	0	0	0
24	1	P4	6	K10	160	15	97	14	0	0	0
24	3	P9	6	K10	160	15	33	12	0	0	0
24	1	P4	6	A20 + 3As/4Hs/LPC/LysoPS	non-PC	20	76	5	0	0	0
24	2	P4	6	A20 + 3As/4Hs/LPC/LysoPS	non-PC	20	67	0	0	0	0
24	3	P9	6	A20 + 3As/4Hs/LPC/LysoPS	non-PC	20	38	18	8	0	0
24	4	P9	6	A20 + 3As/4Hs/LPC/LysoPS	non-PC	20	28	27	23	0	0
24	1	P4	6	A20 + 3As/4Hs/LPC/LysoPS	non-PC	15	33	7	8	0	0
24	2	P4	6	A20 + 3As/4Hs/LPC/LysoPS	non-PC	15	46	7	21	0	0
24	3	P9	6	A20 + 3As/4Hs/LPC/LysoPS	non-PC	15	28	17	6	0	0
24	4	P9	6	A20 + 3As/4Hs/LPC/LysoPS	non-PC	15	58	14	7	0	0
24	1	P4	6	A20 + 3As/4Hs/LPC/LysoPS	160	20	120	1	14	0	0
24	3	P9	6	A20 + 3As/4Hs/LPC/LysoPS	160	20	35	38	47	0	0
24	1	P4	6	A20 + 3As/4Hs/LPC/LysoPS	160	15	13	6	11	1	10
24	3	P9	6	A20 + 3As/4Hs/LPC/LysoPS	160	15	69	26	58	2	0
Each lane corresponds to each single testis tissue.
